# Supplementary material for: Comprehensive self-antigen screening to assess cross-reactivity in promiscuous T-cell receptors
Source: Front Immunol. 2026 Jan 5;16:1719827. doi: 10.3389/fimmu.2025.1719827 (PMC12813212; doi:10.3389/fimmu.2025.1719827)
Supplement: Supplementary file 1 [file DataSheet1.zip]

Archive with 3 entries (2 files):
- SupplementaryData/
- SupplementaryData/a3a_WPC_HitList&Clustering.xlsx
- SupplementaryData/EB81103_WPC_HitList&Clustering.xlsx
